# Supplementary material for: First Known Report of mcr-Harboring Enterobacteriaceae in the Dominican Republic
Source: Int J Environ Res Public Health. 2023 Mar 14;20(6):5123. doi: 10.3390/ijerph20065123 (PMC10049167; doi:10.3390/ijerph20065123)
Supplement: Supplementary file 1 [file ijerph-20-05123-s001.zip]

Archive with 1 entries (1 files):
- ijerph-2209234-supplementary.pdf
